# Supplementary material for: Allele imputation for the killer cell immunoglobulin-like receptor KIR3DL1/S1
Source: PLoS Comput Biol. 2022 Feb 22;18(2):e1009059. doi: 10.1371/journal.pcbi.1009059 (PMC8896733; doi:10.1371/journal.pcbi.1009059)
Supplement: S2 Table — This table shows the number of individuals from each sub-population used to develop PONG, arranged by population group. (XLSX) [file pcbi.1009059.s002.xlsx]

## Sheet: S2_Table
Group	Population	Code	N
AFR	Yoruba	YRI	93
	African Caribbean from Barbados	ACB	76
	African Americans	ASW	53
	Esan from Nigeria	ESN	98
	Gambian	GWD	113
	Luhya from Kenya	LWK	40
	Mende from Sierra Leone	MSL	85
AMR	Colombians from Medellin	CLM	75
	Mexicans from Los Angeles	MXL	56
	Peruvians from Lima	PEL	63
	Puerto Ricans	PUR	104
EAS	Beijing Han	CHB	80
	Chinese Southern Han	CHS	96
	Dai Chinese	CDX	76
	Japanese	JPT	80
	Vietnamese	KHV	74
EUR	Italy	TSI	77
	Finland	FIN	82
	United Kingdom	GBR	64
	Spain	IBS	66
	Utah	CEU	64
SAS	Bengali	BEB	86
	Gujarati Indian from Texas	GIH	82
	Punjabi from Pakistan	PJL	96
	Sri Lankan Tamil	STU	101
	Indian Telugu from UK	ITU	102
