# Supplementary material for: Allele imputation for the killer cell immunoglobulin-like receptor KIR3DL1/S1
Source: PLoS Comput Biol. 2022 Feb 22;18(2):e1009059. doi: 10.1371/journal.pcbi.1009059 (PMC8896733; doi:10.1371/journal.pcbi.1009059)
Supplement: S4 Table — This table provides a summary of the results obtained through each experiment conducted to develop the optimal parameters for PONG model building, as well as testing the accuracy. The filtering parameters, populations used for both model building and testing, genotype array, accuracy, and time for model building and imputation are all available in this table. (XLSX) [file pcbi.1009059.s004.xlsx]

## Sheet: Sheet1
Experiment	SNP filtering parameters	KIR3DL/S1 frequency filtering parameters	Population in model	Population in test	Genotype Array	KIR3DL1/S1 alleles accurately imputed (%)	Mean posterior-probability	Time to build the model	Time to run imputation
1: Establishing frequency filtering parameters for SNP data	None	None	EUR	EUR	Illumina Omni 2.5 Platform	91.4	0.855124	1 Hr 24 Min	6 Seconds
	MAC < 2	None	EUR	EUR	Illumina Omni 2.5 Platform	92	0.855124	1 Hr 13 Min	7 Seconds
	MAC < 3	None	EUR	EUR	Illumina Omni 2.5 Platform	92.2857	0.860425	1 Hr 6 Min	6 Seconds
	MAF < 1%	None	EUR	EUR	Illumina Omni 2.5 Platform	92.2857	0.851386	1 Hr 9 min	9 Seconds
	MAF < 5%	None	EUR	EUR	Illumina Omni 2.5 Platform	91.4286	0.814984	29 Min	6 Seconds
2: Establishing frequency filtering parameters for KIR3DL1/S1 allele data	MAC < 3	MAC < 3	EUR	EUR	Illumina Omni 2.5 Platform	95.858	0.844309	46 Min	5 Seconds
3: Building and testing models within each population group	MAC < 3	MAC < 3	AFR	AFR	Illumina Omni 2.5 Platform	80.3007	0.727734	7 Hours, 38 Min	35 Seconds
	MAC < 3	MAC < 3	AMR	AMR	Illumina Omni 2.5 Platform	88.2143	0.728661	33 Min	4 Seconds
	MAC < 3	MAC < 3	EAS	EAS	Illumina Omni 2.5 Platform	96.0938	0.901135	43 Min	3 Seconds
	MAC < 3	MAC < 3	EUR	EUR	Illumina Omni 2.5 Platform	93.7126	0.836185	52 Min	6 Seconds
	MAC < 3	MAC < 3	SAS	SAS	Illumina Omni 2.5 Platform	87.6106	0.767926	1 Hr 12 Min	7 Seconds
	MAC < 3	MAC < 3	Global	AFR	Illumina Omni 2.5 Platform	87.9182	0.757503	2 months, 2 weeks	4 Min 14 Seconds
4: Testing the Global imputation model	MAC < 3	MAC < 3	Global	AMR	Illumina Omni 2.5 Platform	92.4657	0.832271	''	2 Min 9 Seconds
	MAC < 3	MAC < 3	Global	EAS	Illumina Omni 2.5 Platform	96.6321	0.848522	''	3 Min 10 Seconds
	MAC < 3	MAC < 3	Global	EUR	Illumina Omni 2.5 Platform	95.0292	0.818765	''	2 Min 36 Seconds
	MAC < 3	MAC < 3	Global	SAS	Illumina Omni 2.5 Platform	89.0351	0.771854	''	4 Min 33 Seconds
	MAC < 3	MAC < 3	Global	Global	Illumina Omni 2.5 Platform	91.9067	0.834685	''	16 Min 1 Second
5: Testing the Global imputation model with TGP data imputed into low density array genotypes.The window from which classifiers can be drawn has been extended to chr19:55100000 - 55500000.	MAC < 3	MAC < 3	Global	AFR	Infinium Array W/ Imputed TGP Genotypes	78	0.611914	3 Months	7 Min 16 Seconds
	MAC < 3	MAC < 3	Global	AFR	Immunochip Array W/ Imputed TGP Genotypes	79.7	0.652678	3 Months	7 Min 46 Seconds
	MAC < 3	MAC < 3	Global	AFR	MEGA W/ Imputed TGP Genotypes	84	0.650305	3 Months	7 Min 52 Seconds
	MAC < 3	MAC < 3	Global	EAS	Infinium Array W/ Imputed TGP Genotypes	80.5	0.565849	3 Months	5 Min 35 Seconds
	MAC < 3	MAC < 3	Global	EAS	Immunochip Array W/ Imputed TGP Genotypes	88.5	0.624665	3 Months	5 Min 34 Seconds
	MAC < 3	MAC < 3	Global	EAS	MEGA W/ Imputed TGP Genotypes	92.2	0.637934	3 Months	5 Min 34 Seconds
6: Testing a model built using the Infinium Immunoarray 24v2. The window from which classifiers can be drawn has been extended to chr19:55100000 - 55500000.	MAC < 3	MAC < 3	Norwegians	Norwegians	Immunochip Array	91.8782	0.727116	1 Min	2 Seconds
