# Supplementary material for: Allele imputation for the killer cell immunoglobulin-like receptor KIR3DL1/S1
Source: PLoS Comput Biol. 2022 Feb 22;18(2):e1009059. doi: 10.1371/journal.pcbi.1009059 (PMC8896733; doi:10.1371/journal.pcbi.1009059)
Supplement: S5 Table — This table shows the percent accuracy of PONG for each of the main population groups as a function of distinct SNP and KIR3DL1/S1 filtering parameters. (XLSX) [file pcbi.1009059.s005.xlsx]

## Sheet: Sheet1
Population	Input Threshold SNPs	Input Threshold KIR	Building Time (hr : min)	Accuracy (%)
	None	None	01:04:00	91
	MAC < 2	None	01:06:00	91
	MAC < 3	None	00:47:00	91
EAS	MAF < 1%	None	00:48:00	92
	MAF < 5%	None	00:19:00	91
	MAF < 1%	MAC < 3	00:31:00	96
	MAC < 3	MAC < 3	00:43:00	96
	None	None	01:24:00	92
	MAC < 2	None	01:13:00	92
	MAC < 3	None	01:06:00	92
EUR	MAF < 1%	None	01:09:00	92
	MAF < 5%	None	00:29:00	91
	MAF < 1%	MAC < 3	00:51:00	94
	MAC < 3	MAC < 3	00:49:00	96
	None	None	10:32:00	83
	MAC < 2	None	08:28:00	83
	MAC < 3	None	07:42:00	84
AFR	MAF < 1%	None	04:11:00	84
	MAF < 5%	None	01:43:00	81
	MAF < 1%	MAC < 3	05:22:00	88
	MAC < 3	MAC < 3	07:38:00	88
	None	None	01:06:00	84
	MAC < 2	None	01:05:00	84
	MAC < 3	None	00:56:00	85
AMR	MAF < 1%	None	00:43:00	86
	MAF < 5%	None	00:17:00	85
	MAF < 1%	MAC < 3	00:29:00	88
	MAC < 3	MAC < 3	00:33:00	88
	None	None	03:24:00	85
	MAC < 2	None	03:28:00	85
	MAC < 3	None	02:20:00	86
SAS	MAF < 1%	None	01:33:00	86
	MAF < 5%	None	00:45:00	84
	MAF < 1%	MAC < 3	01:41:00	87
	MAC < 3	MAC < 3	01:12:00	88
